# Supplementary material for: Landscape and Predictive Significance of the Structural Classification of EGFR Mutations in Chinese NSCLCs: A Real-World Study
Source: J Clin Med. 2022 Dec 28;12(1):236. doi: 10.3390/jcm12010236 (PMC9821726; doi:10.3390/jcm12010236)
Supplement: Supplementary file 1 [file jcm-12-00236-s001.zip]

Archive with 3 entries (3 files):
- Supplementary figures - R2.pptx
- Table S1 List of mutations covered by ARMS-pcr.xlsx
- Table S2 List of EGFR mutations by structural classification.xlsx
