# Supplementary material for: Landscape and Predictive Significance of the Structural Classification of EGFR Mutations in Chinese NSCLCs: A Real-World Study
Source: J Clin Med. 2022 Dec 28;12(1):236. doi: 10.3390/jcm12010236 (PMC9821726; doi:10.3390/jcm12010236)
Supplement: Supplementary file 1 [file jcm-12-00236-s001.zip › Table S1 List of mutations covered by ARMS-pcr.xlsx]

## Sheet: Sheet1
Table S1. List of mutations covered by ARMS-PCR
Exon	Mutation
EGFR Exon 19	E746_A750del (1)
	E746_A750del (2)
	L747_P753>S
	E746_T751>I
	E746_T751del
	E746_T751>A
	E746_S752>A
	E746_S752>V
	E746_S752>D
	L747_A750>P
	L747_T751>Q
	L747_E749del
	L747_T751del
	L747_S752del
	L747_A750>P
	L747_P753>Q
	L747_T751>S
	L747_T751del
	L747_T751>P
	L747_T751del
	L747_S752>Q
	L747_A750>P
	L747_K754>QL
	E746_K754>EQHL
	L747_S752>Q
EGFR Exon 20	S768I
EGFR Exon 21	L858R
EGFR Exon 18	G719A
	G719S
	G719C
EGFR Exon 20	T790M
EGFR Exon 21	L861Q
EGFR Exon 20	D770_N771insG
	V769_D770insASV
	D770_N771insSVD
	D770_N771insSVD
	V769_D770insGSV
	D770_N771insG
	D770_N771insG
	N771_P772>SVDNR
	D770_N771insGT
	N771_P772insVDN
EGFR Exon 20	H773_V774insH
	H773_V774insNPH
	H773_V774insQ
	N771_P772insT
	N771_P772insH
	P772_H773insQ
	H773_V774insY
	P772_H773insDNP
	H773>PNPY
