# Supplementary material for: Landscape and Predictive Significance of the Structural Classification of EGFR Mutations in Chinese NSCLCs: A Real-World Study
Source: J Clin Med. 2022 Dec 28;12(1):236. doi: 10.3390/jcm12010236 (PMC9821726; doi:10.3390/jcm12010236)
Supplement: Supplementary file 1 [file jcm-12-00236-s001.zip › Table S2 List of EGFR mutations by structural classification.xlsx]

## Sheet: Sheet1
Structural classification	Mutations	No.of samples
classical-like	19del	270
classical-like	p.L858R	228
classical-like	p.L861Q	34
classical-like	p.E709K;p.L858R	3
classical-like	p.L858R;p.V834L	3
classical-like	p.A289T;p.L858R	2
classical-like	p.H835L;p.L833V	2
classical-like	p.L62R;p.L858R	2
classical-like	p.L858R;p.V1010D	2
classical-like	p.L858R;P.V834L	2
classical-like	19del;c.424+3G>T	1
classical-like	19del;p.A840V	1
classical-like	19del;p.H590D	1
classical-like	19del;p.L858R	1
classical-like	19del;p.L861Q	1
classical-like	19del;p.R1199K	1
classical-like	c.559+3_559+6del;p.L858R	1
classical-like	c.559+3-559+6del;p.L858R	1
classical-like	EGFR-IGR;p.L858R	1
classical-like	p.A289D;p.L858R	1
classical-like	p.E709G;p.L858R	1
classical-like	p.E746_L747delinsDP	1
classical-like	p.G245S;p.L858R	1
classical-like	p.G614S;p.L858R	1
classical-like	p.G930E;p.L858R	1
classical-like	p.L833F;p.L861R	1
classical-like	p.L833V;p.L858R	1
classical-like	p.L858R;p.V1011E	1
classical-like	p.L861Q;p.R1031Q	1
classical-like	p.L861Q;p.R108K	1
Ex20ins-like	p.S768_D770dup	6
Ex20ins-like	p.A763_Y764insFQEA	5
Ex20ins-like	other 20ins	3
Ex20ins-like	p.A767_V769dup	3
Ex20ins-like	p.H773delinsYNPY	2
Ex20ins-like	p.D770_N771insG	1
Ex20ins-like	p.D770delinsGY	1
Ex20ins-like	p.D770delinsGY;p.N808D	1
Ex20ins-like	p.H773_V774insPHPH	1
Ex20ins-like	p.H773_V774insY	1
Ex20ins-like	p.N771delinsKG	1
Ex20ins-like	p.P772_H773dup	1
Others	p.H870R;p.L858R	3
Others	p.L838V;p.L858R	2
Others	p.G824D	1
Others	p.K757N	1
Others	p.K860I;p.L858R	1
Others	p.K875N	1
Others	p.Q1106H	1
Others	p.R962C	1
Others	p.S306L	1
Others	p.T34A	1
PACC	p.G719X	18
PACC	p.G719X;p.L861Q	6
PACC	p.L858R;p.S768I	5
PACC	p.S768I	5
PACC	19del;p.C797S	3
PACC	p.E709A;p.G719X	3
PACC	p.G719X;p.S768I	3
PACC	p.C797S;p.G719X;p.S768I	2
PACC	p.E709_T710delinsD	2
PACC	p.E709K;p.G719X	2
PACC	p.G719X;p.R108K	2
PACC	p.G719X;p.R776H	2
PACC	19del;p.G724S	1
PACC	19del;p.V769L	1
PACC	19del;p.V769M	1
PACC	p.A289F;p.G719X	1
PACC	p.D761Y;p.L858R	1
PACC	p.E709A;p.G719X;p.R1031W	1
PACC	p.E709K;p.G719X;p.K714N	1
PACC	p.E709V;p.G719X	1
PACC	p.G719X;p.L861R	1
PACC	p.G719X;p.S768X	1
PACC	p.G724S	1
PACC	p.H773_V774delinsLM	1
PACC	p.I740_K745dup	1
PACC	p.I740_K745dupIPVAIK	1
PACC	p.L747S;p.L858R	1
PACC	p.L858R;p.R776C	1
PACC	p.L858R;p.T854A	1
PACC	p.L861Q;p.R776H	1
PACC	p.L861Q;p.V769L	1
PACC	p.S768_V769delinsIM	1
PACC	p.S768I;p.V774M	1
PACC	p.V769L	1
T790M-like	19del;p.T790M	73
T790M-like	p.L858R;p.T790M	58
T790M-like	19del;p.C797S;p.T790M	6
T790M-like	p.T790M	4
T790M-like	p.C797S;p.L858R;p.T790M	3
T790M-like	19del;p.G796S;p.T790M	1
T790M-like	19del;p.L718Q;p.T790M	1
T790M-like	19del;p.R108K;p.T790M	1
T790M-like	p.A289D;p.L858R;p.T790M	1
T790M-like	p.A289T;p.L858R;p.T790M	1
T790M-like	p.A871G;p.L858R;p.T790M	1
T790M-like	p.D1012Y;p.L858R;p.T790M	1
T790M-like	p.D916G;p.L858R;p.T790M	1
T790M-like	p.I740_K745dup;p.T790M	1
T790M-like	p.L858R;p.M952L;p.T790M	1
T790M-like	p.L858R;p.R527W;p.T790M	1
